# Supplementary material for: Fabricating Oral Disintegrating Tablets Without Disintegrant Using Powder-Based 3D Printing
Source: Pharmaceutics. 2025 Mar 28;17(4):435. doi: 10.3390/pharmaceutics17040435 (PMC12030749; doi:10.3390/pharmaceutics17040435)
Supplement: Supplementary file 1 [file pharmaceutics-17-00435-s001.zip]

Archive with 1 entries (1 files):
- pharmaceutics-3420294-supplementary.mp4
